# Supplementary material for: Boeravinone A Alleviates Oxidative Stress and Inflammation in LPS-Induced Acute Kidney Injury by Targeting PGK1
Source: Antioxidants (Basel). 2026 Jul 20;15(7):900. doi: 10.3390/antiox15070900 (PMC13405194; doi:10.3390/antiox15070900)
Supplement: Supplementary file 1 [file antioxidants-15-00900-s001.zip]

Archive with 1 entries (1 files):
- antioxidants-4415716-supplementary.pdf
